# Supplementary material for: Barriers to optimal AEFI surveillance and documentation in Nigeria: Findings from a qualitative survey
Source: PLOS Glob Public Health. 2023 Sep 8;3(9):e0001658. doi: 10.1371/journal.pgph.0001658 (PMC10490937; doi:10.1371/journal.pgph.0001658)
Supplement: S1 Data — (ZIP) [file pgph.0001658.s002.zip]

Archive with 12 entries (12 files):
- Transcription- interviews/Director of Public Health.docx
- Transcription- interviews/Interview with NAFDAC Pharmacovigilance NFP.docx_transcribed.docx
- Transcription- interviews/Interviewer_NAFDAC-Kebbi.docx
- Transcription- interviews/LGAF KEBBI.docx
- Transcription- interviews/PHD IDI WITH DIRECTOR OF IMMUNIZATION.docx
- Transcription- interviews/PHD IDI WITH SDA.docx
- Transcription- interviews/PHD IDI WITH SUVEILLANCE FP from NPHCDA .docx
- Transcription- interviews/PHD IDI WITH WHO SURVEILLANCE FOCAL PERSON.docx
- Transcription- interviews/PHD WITH BATCH 1 PROGRAM OFFICERS.docx
- Transcription- interviews/PHD WITH LGA PROGRAMME OFFICER BATCH B.docx
- Transcription- interviews/UNICEF.docx
- Transcription- interviews/WHO RI Focal Person.docx
