# Supplementary material for: Barriers to optimal AEFI surveillance and documentation in Nigeria: Findings from a qualitative survey
Source: PLOS Glob Public Health. 2023 Sep 8;3(9):e0001658. doi: 10.1371/journal.pgph.0001658 (PMC10490937; doi:10.1371/journal.pgph.0001658)
Supplement: S2 Data — (ZIP) [file pgph.0001658.s003.zip]

Archive with 2 entries (2 files):
- Interview recordings- Part One/PhD_FGD Batch2 LGA Prog Officer-23072021.m4a
- Interview recordings- Part One/PhD_FGD-Batch1 LGA Prog Officer-22072021.m4a
