# Supplementary material for: Barriers to optimal AEFI surveillance and documentation in Nigeria: Findings from a qualitative survey
Source: PLOS Glob Public Health. 2023 Sep 8;3(9):e0001658. doi: 10.1371/journal.pgph.0001658 (PMC10490937; doi:10.1371/journal.pgph.0001658)
Supplement: S3 Data — (ZIP) [file pgph.0001658.s004.zip]

Archive with 4 entries (4 files):
- Interview recordings- Part Two/PhD_IDI National Pharmacovig FP-24072021.m4a
- Interview recordings- Part Two/PhD_IDI- Snr Regulatory Officer,NAFDAC Kebbi.m4a
- Interview recordings- Part Two/PhD_IDI with SDA (WHO).m4a
- Interview recordings- Part Two/PhD_IDI with-Surveillance FP @NPHCDA.m4a
