# Supplementary material for: Barriers to optimal AEFI surveillance and documentation in Nigeria: Findings from a qualitative survey
Source: PLOS Glob Public Health. 2023 Sep 8;3(9):e0001658. doi: 10.1371/journal.pgph.0001658 (PMC10490937; doi:10.1371/journal.pgph.0001658)
Supplement: S4 Data — (ZIP) [file pgph.0001658.s005.zip]

Archive with 3 entries (3 files):
- Interview Recordings- Part Three/PhD_IDI_UNICEF Communication for Devt.m4a
- Interview Recordings- Part Three/PhD_IDI_WHO RI Focal Person.m4a
- Interview Recordings- Part Three/PhD_IDI_WHO Surveillance Focal Person.m4a
