# Supplementary material for: Barriers to optimal AEFI surveillance and documentation in Nigeria: Findings from a qualitative survey
Source: PLOS Glob Public Health. 2023 Sep 8;3(9):e0001658. doi: 10.1371/journal.pgph.0001658 (PMC10490937; doi:10.1371/journal.pgph.0001658)
Supplement: S5 Data — (ZIP) [file pgph.0001658.s006.zip]

Archive with 3 entries (3 files):
- Interview Recording Part Four/PhD_IDI- Director of Pub Health & IM, PHEOC.m4a
- Interview Recording Part Four/PhD_IDI- LGAF Kebbi.m4a
- Interview Recording Part Four/PhD_IDI-Director of Immunisation, KB.m4a
